# Supplementary material for: Effect of host switching simulation on the fitness of the gregarious parasitoid Anaphes flavipes from a novel two-generation approach
Source: Sci Rep. 2021 Sep 30;11:19473. doi: 10.1038/s41598-021-98393-y (PMC8484349; doi:10.1038/s41598-021-98393-y)
Supplement: Supplementary file 1 — Supplementary Information 1. [file 41598_2021_98393_MOESM1_ESM.xlsx]

## Sheet: No-choice test of host plant
Effect of host switching simulation on the fitness of gregarious parasitoids Anaphes flavipes from novel two generation approach; Samková A., Raška J., Hadrava J. and Skuhrovec J.
Experiment: No-choice test of host plant
ID of female	ID of Host eggs	Offspring			Type of substrate
		female	male	unknow
1	1	2	1	0	filter paper
1	2	2	0	0	filter paper
1	3	2	0	0	filter paper
1	4	3	0	0	filter paper
1	5	2	0	0	filter paper
1	6	2	1	0	filter paper
1	7	2	1	0	filter paper
1	8	1	0	0	filter paper
1	9	0	0	0	filter paper
1	10	0	0	0	filter paper
1	11	0	0	0	filter paper
1	12	0	0	0	filter paper
2	1	2	0	0	filter paper
2	2	2	1	0	filter paper
2	3	2	0	0	filter paper
2	4	1	0	0	filter paper
2	5	2	1	0	filter paper
2	6	2	1	0	filter paper
2	7	2	1	0	filter paper
2	8	1	0	0	filter paper
2	9	2	0	0	filter paper
2	10	2	1	0	filter paper
2	11	2	0	0	filter paper
2	12	0	0	0	filter paper
3	1	2	1	0	filter paper
3	2	3	0	0	filter paper
3	3	2	1	0	filter paper
3	4	3	0	0	filter paper
3	5	2	1	0	filter paper
3	6	2	0	0	filter paper
3	7	2	1	0	filter paper
3	8	1	1	0	filter paper
3	9	2	0	0	filter paper
3	10	1	1	0	filter paper
3	11	2	0	0	filter paper
3	12	2	0	0	filter paper
4	1	2	1	0	filter paper
4	2	1	0	0	filter paper
4	3	1	0	0	filter paper
4	4	2	0	0	filter paper
4	5	2	0	0	filter paper
4	6	2	1	0	filter paper
4	7	3	0	0	filter paper
4	8	2	1	0	filter paper
4	9	2	1	0	filter paper
4	10	1	1	0	filter paper
4	11	2	1	0	filter paper
4	12	0	0	0	filter paper
5	1	2	1	0	filter paper
5	2	2	1	0	filter paper
5	3	3	0	0	filter paper
5	4	3	0	0	filter paper
5	5	1	1	0	filter paper
5	6	2	1	0	filter paper
5	7	3	0	0	filter paper
5	8	2	1	0	filter paper
5	9	2	0	0	filter paper
5	10	3	0	0	filter paper
5	11	0	0	0	filter paper
5	12	0	0	0	filter paper
6	1	1	1	0	filter paper
6	2	2	1	0	filter paper
6	3	2	1	0	filter paper
6	4	2	0	0	filter paper
6	5	2	1	0	filter paper
6	6	2	0	0	filter paper
6	7	2	1	0	filter paper
6	8	2	0	0	filter paper
6	9	3	0	0	filter paper
6	10	2	0	0	filter paper
6	11	1	1	0	filter paper
6	12	1	0	0	filter paper
7	1	2	1	0	filter paper
7	2	1	1	0	filter paper
7	3	2	0	0	filter paper
7	4	0	0	0	filter paper
7	5	2	0	0	filter paper
7	6	2	0	0	filter paper
7	7	2	0	0	filter paper
7	8	2	0	0	filter paper
7	9	2	0	0	filter paper
7	10	3	0	0	filter paper
7	11	2	0	0	filter paper
7	12	2	0	0	filter paper
8	1	2	0	0	filter paper
8	2	0	0	0	filter paper
8	3	1	0	0	filter paper
8	4	2	1	0	filter paper
8	5	0	0	0	filter paper
8	6	1	1	0	filter paper
8	7	2	0	0	filter paper
8	8	3	1	0	filter paper
8	9	2	1	0	filter paper
8	10	0	0	0	filter paper
8	11	0	0	0	filter paper
8	12	0	0	0	filter paper
9	1	2	1	0	filter paper
9	2	3	0	0	filter paper
9	3	1	0	0	filter paper
9	4	2	0	0	filter paper
9	5	2	0	0	filter paper
9	6	1	0	0	filter paper
9	7	3	0	0	filter paper
9	8	1	0	0	filter paper
9	9	2	1	0	filter paper
9	10	1	0	0	filter paper
9	11	2	0	0	filter paper
9	12	1	0	0	filter paper
10	1	2	0	0	filter paper
10	2	2	1	0	filter paper
10	3	1	2	0	filter paper
10	4	2	1	0	filter paper
10	5	0	0	2	filter paper
10	6	1	1	0	filter paper
10	7	2	1	0	filter paper
10	8	2	1	0	filter paper
10	9	3	0	0	filter paper
10	10	2	0	0	filter paper
10	11	2	1	0	filter paper
10	12	0	0	0	filter paper
11	1	2	1	0	filter paper
11	2	2	0	0	filter paper
11	3	1	1	0	filter paper
11	4	3	0	0	filter paper
11	5	2	0	0	filter paper
11	6	3	0	0	filter paper
11	7	0	1	0	filter paper
11	8	1	0	0	filter paper
11	9	2	1	0	filter paper
11	10	0	0	0	filter paper
11	11	0	0	0	filter paper
11	12	0	0	0	filter paper
12	1	1	0	1	filter paper
12	2	2	0	0	filter paper
12	3	1	1	0	filter paper
12	4	2	0	0	filter paper
12	5	1	0	0	filter paper
12	6	2	0	0	filter paper
12	7	2	1	0	filter paper
12	8	1	1	0	filter paper
12	9	2	1	0	filter paper
12	10	0	0	0	filter paper
12	11	0	0	0	filter paper
12	12	0	0	0	filter paper
13	1	2	1	0	filter paper
13	2	2	1	0	filter paper
13	3	3	0	0	filter paper
13	4	2	1	1	filter paper
13	5	4	0	0	filter paper
13	6	2	1	0	filter paper
13	7	2	0	0	filter paper
13	8	2	0	0	filter paper
13	9	2	0	0	filter paper
13	10	2	1	0	filter paper
13	11	1	1	0	filter paper
13	12	2	0	0	filter paper
14	1	1	0	0	filter paper
14	2	3	0	0	filter paper
14	3	1	1	0	filter paper
14	4	2	0	0	filter paper
14	5	2	1	0	filter paper
14	6	2	0	0	filter paper
14	7	2	1	0	filter paper
14	8	2	1	0	filter paper
14	9	0	0	0	filter paper
14	10	0	0	0	filter paper
14	11	0	0	0	filter paper
14	12	0	0	0	filter paper
15	1	1	1	0	filter paper
15	2	0	1	0	filter paper
15	3	1	0	0	filter paper
15	4	1	1	0	filter paper
15	5	2	0	0	filter paper
15	6	1	1	0	filter paper
15	7	1	1	0	filter paper
15	8	1	1	0	filter paper
15	9	1	0	0	filter paper
15	10	1	1	0	filter paper
15	11	1	1	0	filter paper
15	12	0	0	0	filter paper
16	1	1	0	0	filter paper
16	2	1	1	0	filter paper
16	3	1	1	0	filter paper
16	4	2	0	0	filter paper
16	5	1	1	0	filter paper
16	6	0	0	0	filter paper
16	7	2	0	0	filter paper
16	8	2	0	0	filter paper
16	9	0	0	0	filter paper
16	10	0	0	0	filter paper
16	11	0	0	0	filter paper
16	12	0	0	0	filter paper
17	1	0	3	0	filter paper
17	2	0	2	0	filter paper
17	3	0	1	0	filter paper
17	4	0	2	0	filter paper
17	5	0	3	0	filter paper
17	6	0	2	0	filter paper
17	7	0	3	0	filter paper
17	8	0	2	0	filter paper
17	9	0	3	0	filter paper
17	10	0	3	0	filter paper
17	11	0	0	0	filter paper
17	12	0	0	0	filter paper
18	1	2	1	0	filter paper
18	2	2	0	0	filter paper
18	3	2	1	0	filter paper
18	4	2	1	0	filter paper
18	5	2	1	0	filter paper
18	6	3	1	0	filter paper
18	7	1	1	0	filter paper
18	8	0	0	0	filter paper
18	9	2	0	0	filter paper
18	10	1	1	0	filter paper
18	11	0	0	0	filter paper
18	12	0	0	0	filter paper
19	1	2	0	0	filter paper
19	2	0	0	2	filter paper
19	3	2	0	0	filter paper
19	4	2	0	0	filter paper
19	5	2	1	0	filter paper
19	6	1	0	0	filter paper
19	7	2	1	0	filter paper
19	8	1	0	1	filter paper
19	9	0	1	0	filter paper
19	10	1	1	0	filter paper
19	11	0	0	0	filter paper
19	12	0	0	0	filter paper
20	1	2	0	0	filter paper
20	2	1	1	0	filter paper
20	3	2	1	0	filter paper
20	4	0	0	0	filter paper
20	5	1	1	0	filter paper
20	6	2	0	0	filter paper
20	7	2	0	0	filter paper
20	8	0	0	3	filter paper
20	9	0	0	0	filter paper
20	10	0	0	0	filter paper
20	11	0	0	0	filter paper
20	12	0	0	0	filter paper
21	1	1	0	0	native host plant
21	2	1	0	0	native host plant
21	3	1	1	0	native host plant
21	4	2	0	0	native host plant
21	5	0	0	1	native host plant
21	6	1	0	0	native host plant
21	7	0	0	1	native host plant
21	8	1	0	0	native host plant
21	9	3	0	0	native host plant
21	10	2	0	0	native host plant
21	11	0	0	0	native host plant
21	12	0	0	0	native host plant
22	1	1	0	0	native host plant
22	2	0	0	0	native host plant
22	3	2	1	0	native host plant
22	4	1	0	0	native host plant
22	5	3	0	0	native host plant
22	6	0	0	0	native host plant
22	7	2	1	0	native host plant
22	8	1	1	0	native host plant
22	9	0	1	0	native host plant
22	10	0	0	0	native host plant
22	11	0	0	0	native host plant
22	12	0	0	0	native host plant
23	1	3	1	0	native host plant
23	2	2	1	0	native host plant
23	3	1	0	0	native host plant
23	4	1	1	0	native host plant
23	5	2	0	0	native host plant
23	6	2	0	0	native host plant
23	7	2	0	0	native host plant
23	8	2	1	0	native host plant
23	9	0	0	0	native host plant
23	10	0	0	0	native host plant
23	11	0	0	0	native host plant
23	12	0	0	0	native host plant
24	1	4	0	0	native host plant
24	2	1	0	0	native host plant
24	3	1	1	0	native host plant
24	4	2	0	0	native host plant
24	5	2	1	0	native host plant
24	6	2	0	0	native host plant
24	7	2	0	0	native host plant
24	8	0	0	0	native host plant
24	9	1	0	0	native host plant
24	10	0	0	0	native host plant
24	11	0	0	0	native host plant
24	12	0	0	0	native host plant
25	1	2	0	0	native host plant
25	2	2	0	0	native host plant
25	3	2	0	0	native host plant
25	4	1	1	0	native host plant
25	5	2	0	0	native host plant
25	6	1	1	0	native host plant
25	7	2	1	0	native host plant
25	8	2	0	0	native host plant
25	9	2	1	0	native host plant
25	10	2	1	0	native host plant
25	11	2	1	0	native host plant
25	12	0	0	0	native host plant
26	1	2	0	0	native host plant
26	2	1	0	0	native host plant
26	3	1	0	0	native host plant
26	4	1	0	0	native host plant
26	5	2	0	0	native host plant
26	6	1	1	0	native host plant
26	7	1	0	0	native host plant
26	8	1	1	0	native host plant
26	9	0	0	0	native host plant
26	10	0	0	0	native host plant
26	11	0	0	0	native host plant
26	12	0	0	0	native host plant
27	1	2	0	0	native host plant
27	2	1	1	0	native host plant
27	3	1	1	0	native host plant
27	4	3	1	0	native host plant
27	5	1	1	0	native host plant
27	6	2	1	0	native host plant
27	7	2	0	0	native host plant
27	8	2	1	0	native host plant
27	9	3	1	0	native host plant
27	10	0	0	0	native host plant
27	11	0	0	0	native host plant
27	12	0	0	0	native host plant
28	1	0	4	0	native host plant
28	2	0	4	0	native host plant
28	3	0	3	0	native host plant
28	4	0	3	0	native host plant
28	5	0	4	0	native host plant
28	6	0	3	0	native host plant
28	7	0	4	0	native host plant
28	8	0	4	0	native host plant
28	9	0	0	3	native host plant
28	10	0	0	0	native host plant
28	11	0	0	0	native host plant
28	12	0	0	0	native host plant
29	1	0	0	0	native host plant
29	2	2	1	0	native host plant
29	3	2	1	0	native host plant
29	4	2	1	0	native host plant
29	5	3	0	0	native host plant
29	6	3	0	0	native host plant
29	7	3	0	0	native host plant
29	8	2	1	0	native host plant
29	9	2	1	0	native host plant
29	10	2	1	0	native host plant
29	11	2	1	0	native host plant
29	12	0	0	0	native host plant
30	1	2	0	0	native host plant
30	2	2	0	0	native host plant
30	3	1	1	0	native host plant
30	4	2	0	0	native host plant
30	5	2	0	0	native host plant
30	6	1	1	0	native host plant
30	7	1	1	0	native host plant
30	8	2	0	0	native host plant
30	9	0	0	0	native host plant
30	10	1	1	0	native host plant
30	11	2	0	0	native host plant
30	12	2	0	0	native host plant
31	1	2	1	0	native host plant
31	2	3	0	0	native host plant
31	3	2	1	0	native host plant
31	4	1	1	0	native host plant
31	5	2	1	0	native host plant
31	6	2	1	0	native host plant
31	7	1	0	0	native host plant
31	8	1	1	0	native host plant
31	9	0	0	0	native host plant
31	10	0	0	0	native host plant
31	11	0	0	0	native host plant
31	12	0	0	0	native host plant
32	1	3	0	0	native host plant
32	2	2	0	0	native host plant
32	3	2	1	0	native host plant
32	4	0	0	0	native host plant
32	5	0	0	0	native host plant
32	6	0	0	0	native host plant
32	7	0	0	0	native host plant
32	8	0	0	0	native host plant
32	9	0	0	0	native host plant
32	10	0	0	0	native host plant
32	11	0	0	0	native host plant
32	12	0	0	0	native host plant
33	1	2	1	0	native host plant
33	2	2	0	0	native host plant
33	3	2	0	0	native host plant
33	4	3	1	0	native host plant
33	5	2	1	0	native host plant
33	6	2	1	0	native host plant
33	7	3	0	0	native host plant
33	8	2	0	0	native host plant
33	9	2	1	0	native host plant
33	10	0	0	0	native host plant
33	11	0	0	0	native host plant
33	12	0	0	0	native host plant
34	1	1	1	0	native host plant
34	2	1	1	0	native host plant
34	3	3	0	0	native host plant
34	4	2	1	0	native host plant
34	5	1	1	0	native host plant
34	6	0	0	0	native host plant
34	7	0	0	0	native host plant
34	8	0	0	0	native host plant
34	9	0	0	0	native host plant
34	10	0	0	0	native host plant
34	11	0	0	0	native host plant
34	12	0	0	0	native host plant
35	1	2	0	0	native host plant
35	2	0	1	0	native host plant
35	3	2	1	0	native host plant
35	4	2	0	0	native host plant
35	5	1	1	0	native host plant
35	6	2	2	0	native host plant
35	7	0	0	0	native host plant
35	8	0	0	0	native host plant
35	9	0	0	0	native host plant
35	10	0	0	0	native host plant
35	11	0	0	0	native host plant
35	12	0	0	0	native host plant
36	1	3	0	0	native host plant
36	2	1	1	0	native host plant
36	3	1	1	0	native host plant
36	4	2	0	0	native host plant
36	5	1	0	0	native host plant
36	6	2	0	0	native host plant
36	7	0	0	0	native host plant
36	8	0	0	0	native host plant
36	9	0	0	0	native host plant
36	10	0	0	0	native host plant
36	11	0	0	0	native host plant
36	12	0	0	0	native host plant
37	1	1	0	0	native host plant
37	2	1	1	0	native host plant
37	3	2	1	0	native host plant
37	4	2	0	0	native host plant
37	5	3	0	0	native host plant
37	6	1	1	0	native host plant
37	7	2	1	0	native host plant
37	8	1	0	1	native host plant
37	9	2	1	0	native host plant
37	10	0	0	0	native host plant
37	11	0	0	0	native host plant
37	12	0	0	0	native host plant
38	1	1	0	0	native host plant
38	2	0	0	0	native host plant
38	3	1	1	0	native host plant
38	4	2	1	0	native host plant
38	5	1	0	0	native host plant
38	6	0	0	0	native host plant
38	7	2	0	0	native host plant
38	8	3	0	0	native host plant
38	9	0	0	0	native host plant
38	10	0	0	0	native host plant
38	11	0	0	0	native host plant
38	12	0	0	0	native host plant
39	1	2	0	0	native host plant
39	2	1	0	0	native host plant
39	3	1	1	0	native host plant
39	4	1	0	0	native host plant
39	5	2	0	0	native host plant
39	6	1	1	0	native host plant
39	7	1	0	0	native host plant
39	8	1	1	0	native host plant
39	9	0	0	0	native host plant
39	10	1	0	0	native host plant
39	11	3	0	0	native host plant
39	12	1	0	0	native host plant
40	1	2	0	0	native host plant
40	2	2	0	0	native host plant
40	3	0	0	0	native host plant
40	4	1	1	0	native host plant
40	5	2	1	0	native host plant
40	6	2	1	0	native host plant
40	7	2	0	0	native host plant
40	8	1	0	0	native host plant
40	9	2	1	0	native host plant
40	10	1	1	0	native host plant
40	11	2	0	0	native host plant
40	12	0	0	0	native host plant
41	1	1	0	1	non-native host plant
41	2	2	0	0	non-native host plant
41	3	1	1	0	non-native host plant
41	4	2	1	0	non-native host plant
41	5	2	0	0	non-native host plant
41	6	1	0	0	non-native host plant
41	7	2	1	0	non-native host plant
41	8	1	1	0	non-native host plant
41	9	1	1	0	non-native host plant
41	10	0	0	0	non-native host plant
41	11	0	0	0	non-native host plant
41	12	0	0	0	non-native host plant
42	1	3	0	0	non-native host plant
42	2	1	1	0	non-native host plant
42	3	2	0	0	non-native host plant
42	4	2	0	0	non-native host plant
42	5	2	0	0	non-native host plant
42	6	2	1	0	non-native host plant
42	7	2	1	0	non-native host plant
42	8	1	0	0	non-native host plant
42	9	2	1	0	non-native host plant
42	10	1	0	0	non-native host plant
42	11	2	0	0	non-native host plant
42	12	1	1	0	non-native host plant
43	1	2	1	0	non-native host plant
43	2	2	0	0	non-native host plant
43	3	1	1	0	non-native host plant
43	4	2	0	0	non-native host plant
43	5	2	0	0	non-native host plant
43	6	1	0	0	non-native host plant
43	7	2	0	0	non-native host plant
43	8	2	1	0	non-native host plant
43	9	3	0	0	non-native host plant
43	10	2	1	0	non-native host plant
43	11	0	0	0	non-native host plant
43	12	0	0	0	non-native host plant
44	1	2	1	0	non-native host plant
44	2	2	0	0	non-native host plant
44	3	2	0	0	non-native host plant
44	4	1	1	0	non-native host plant
44	5	2	0	0	non-native host plant
44	6	2	0	0	non-native host plant
44	7	1	0	0	non-native host plant
44	8	1	1	0	non-native host plant
44	9	0	0	0	non-native host plant
44	10	0	0	0	non-native host plant
44	11	0	0	0	non-native host plant
44	12	0	0	0	non-native host plant
45	1	1	0	0	non-native host plant
45	2	1	1	0	non-native host plant
45	3	2	0	0	non-native host plant
45	4	1	0	0	non-native host plant
45	5	1	0	0	non-native host plant
45	6	1	1	0	non-native host plant
45	7	1	1	0	non-native host plant
45	8	1	0	0	non-native host plant
45	9	1	0	0	non-native host plant
45	10	0	0	0	non-native host plant
45	11	0	0	0	non-native host plant
45	12	0	0	0	non-native host plant
46	1	2	0	0	non-native host plant
46	2	2	1	0	non-native host plant
46	3	0	0	0	non-native host plant
46	4	1	0	0	non-native host plant
46	5	1	1	0	non-native host plant
46	6	0	0	0	non-native host plant
46	7	1	1	0	non-native host plant
46	8	1	0	0	non-native host plant
46	9	0	0	0	non-native host plant
46	10	0	0	0	non-native host plant
46	11	0	0	0	non-native host plant
46	12	0	0	0	non-native host plant
47	1	2	0	0	non-native host plant
47	2	3	1	0	non-native host plant
47	3	3	0	0	non-native host plant
47	4	2	0	0	non-native host plant
47	5	2	0	0	non-native host plant
47	6	2	1	0	non-native host plant
47	7	0	1	0	non-native host plant
47	8	2	0	1	non-native host plant
47	9	2	0	0	non-native host plant
47	10	1	0	0	non-native host plant
47	11	0	0	0	non-native host plant
47	12	0	0	0	non-native host plant
48	1	1	0	0	non-native host plant
48	2	1	0	0	non-native host plant
48	3	1	0	0	non-native host plant
48	4	2	0	0	non-native host plant
48	5	1	0	0	non-native host plant
48	6	1	1	0	non-native host plant
48	7	1	0	0	non-native host plant
48	8	1	1	0	non-native host plant
48	9	2	0	0	non-native host plant
48	10	0	0	0	non-native host plant
48	11	0	0	0	non-native host plant
48	12	0	0	0	non-native host plant
49	1	3	0	0	non-native host plant
49	2	2	0	0	non-native host plant
49	3	2	1	0	non-native host plant
49	4	1	1	0	non-native host plant
49	5	1	0	1	non-native host plant
49	6	1	1	0	non-native host plant
49	7	1	1	0	non-native host plant
49	8	1	1	0	non-native host plant
49	9	0	0	0	non-native host plant
49	10	0	0	0	non-native host plant
49	11	0	0	0	non-native host plant
49	12	0	0	0	non-native host plant
50	1	0	1	0	non-native host plant
50	2	2	0	0	non-native host plant
50	3	1	1	0	non-native host plant
50	4	2	0	0	non-native host plant
50	5	2	0	0	non-native host plant
50	6	0	1	1	non-native host plant
50	7	2	0	0	non-native host plant
50	8	1	0	0	non-native host plant
50	9	1	1	0	non-native host plant
50	10	1	0	1	non-native host plant
50	11	2	0	0	non-native host plant
50	12	0	0	0	non-native host plant
51	1	2	0	0	non-native host plant
51	2	3	0	0	non-native host plant
51	3	0	0	0	non-native host plant
51	4	0	1	1	non-native host plant
51	5	1	2	0	non-native host plant
51	6	2	0	0	non-native host plant
51	7	2	1	0	non-native host plant
51	8	1	0	0	non-native host plant
51	9	0	0	0	non-native host plant
51	10	3	0	0	non-native host plant
51	11	0	0	0	non-native host plant
51	12	0	0	0	non-native host plant
52	1	2	0	0	non-native host plant
52	2	0	0	0	non-native host plant
52	3	0	0	0	non-native host plant
52	4	0	0	0	non-native host plant
52	5	0	0	0	non-native host plant
52	6	0	0	0	non-native host plant
52	7	0	0	0	non-native host plant
52	8	0	0	0	non-native host plant
52	9	0	0	0	non-native host plant
52	10	0	0	0	non-native host plant
52	11	0	0	0	non-native host plant
52	12	0	0	0	non-native host plant
53	1	1	1	0	non-native host plant
53	2	2	1	0	non-native host plant
53	3	2	1	0	non-native host plant
53	4	2	1	0	non-native host plant
53	5	1	0	0	non-native host plant
53	6	2	0	0	non-native host plant
53	7	3	0	0	non-native host plant
53	8	3	0	0	non-native host plant
53	9	1	0	1	non-native host plant
53	10	1	1	0	non-native host plant
53	11	2	1	0	non-native host plant
53	12	3	0	0	non-native host plant
54	1	0	2	0	non-native host plant
54	2	2	1	0	non-native host plant
54	3	3	0	0	non-native host plant
54	4	0	1	0	non-native host plant
54	5	2	1	0	non-native host plant
54	6	1	1	0	non-native host plant
54	7	1	1	0	non-native host plant
54	8	0	0	0	non-native host plant
54	9	0	0	0	non-native host plant
54	10	0	0	0	non-native host plant
54	11	0	0	0	non-native host plant
54	12	0	0	0	non-native host plant
55	1	1	0	0	non-native host plant
55	2	1	0	0	non-native host plant
55	3	1	0	0	non-native host plant
55	4	2	0	0	non-native host plant
55	5	1	1	0	non-native host plant
55	6	0	0	0	non-native host plant
55	7	0	0	0	non-native host plant
55	8	0	0	0	non-native host plant
55	9	0	0	0	non-native host plant
55	10	0	0	0	non-native host plant
55	11	0	0	0	non-native host plant
55	12	0	0	0	non-native host plant
56	1	3	1	0	non-native host plant
56	2	3	0	0	non-native host plant
56	3	2	1	0	non-native host plant
56	4	2	1	0	non-native host plant
56	5	1	0	0	non-native host plant
56	6	3	0	0	non-native host plant
56	7	3	0	0	non-native host plant
56	8	0	0	0	non-native host plant
56	9	0	0	0	non-native host plant
56	10	2	0	0	non-native host plant
56	11	1	1	0	non-native host plant
56	12	0	0	0	non-native host plant
57	1	3	0	0	non-native host plant
57	2	1	1	0	non-native host plant
57	3	2	1	0	non-native host plant
57	4	1	1	0	non-native host plant
57	5	2	0	0	non-native host plant
57	6	2	0	0	non-native host plant
57	7	2	1	0	non-native host plant
57	8	2	0	0	non-native host plant
57	9	2	1	0	non-native host plant
57	10	0	0	0	non-native host plant
57	11	0	0	0	non-native host plant
57	12	0	0	0	non-native host plant
58	1	2	0	0	non-native host plant
58	2	1	1	0	non-native host plant
58	3	1	1	0	non-native host plant
58	4	3	0	0	non-native host plant
58	5	1	0	0	non-native host plant
58	6	1	1	0	non-native host plant
58	7	2	1	0	non-native host plant
58	8	0	0	0	non-native host plant
58	9	0	0	0	non-native host plant
58	10	0	0	0	non-native host plant
58	11	0	0	0	non-native host plant
58	12	0	0	0	non-native host plant
59	1	2	1	0	non-native host plant
59	2	3	0	0	non-native host plant
59	3	2	0	0	non-native host plant
59	4	3	0	0	non-native host plant
59	5	1	1	0	non-native host plant
59	6	2	0	0	non-native host plant
59	7	1	1	0	non-native host plant
59	8	1	1	0	non-native host plant
59	9	1	1	0	non-native host plant
59	10	2	0	0	non-native host plant
59	11	2	1	0	non-native host plant
59	12	0	0	0	non-native host plant
60	1	1	0	0	non-native host plant
60	2	1	0	0	non-native host plant
60	3	1	1	0	non-native host plant
60	4	1	0	0	non-native host plant
60	5	1	0	1	non-native host plant
60	6	2	0	0	non-native host plant
60	7	2	1	0	non-native host plant
60	8	2	0	0	non-native host plant
60	9	1	0	0	non-native host plant
60	10	2	0	0	non-native host plant
60	11	0	0	0	non-native host plant
60	12	0	0	0	non-native host plant
