# Supplementary material for: Effect of host switching simulation on the fitness of the gregarious parasitoid Anaphes flavipes from a novel two-generation approach
Source: Sci Rep. 2021 Sep 30;11:19473. doi: 10.1038/s41598-021-98393-y (PMC8484349; doi:10.1038/s41598-021-98393-y)
Supplement: Supplementary file 2 — Supplementary Information 2. [file 41598_2021_98393_MOESM2_ESM.xlsx]

## Sheet: Choice test of host plant
Effect of host switching simulation on the fitness of gregarious parasitoids Anaphes flavipes from novel two generation approach; Samková A., Raška J., Hadrava J. and Skuhrovec J.
Experiment: Choice test of host plant
ID of female	ID of Host eggs	Offspring			Type of substrate
		female	male	unknow
1	1	1	0	0	mixed
1	2	2	0	0	mixed
1	3	2	0	0	mixed
1	4	2	0	0	mixed
1	5	2	0	0	mixed
1	6	2	1	0	mixed
1	7	2	0	0	mixed
1	8	0	0	0	mixed
1	9	2	0	0	mixed
1	10	1	1	0	mixed
1	11	1	1	0	mixed
1	12	0	0	0	mixed
2	1	1	1	0	mixed
2	2	2	0	0	mixed
2	3	1	1	0	mixed
2	4	1	1	0	mixed
2	5	2	0	0	mixed
2	6	2	0	0	mixed
2	7	1	1	0	mixed
2	8	1	1	0	mixed
2	9	1	1	0	mixed
2	10	2	1	0	mixed
2	11	0	0	0	mixed
2	12	0	0	0	mixed
3	1	1	0	0	mixed
3	2	0	0	0	mixed
3	3	1	1	0	mixed
3	4	1	0	0	mixed
3	5	0	0	0	mixed
3	6	0	0	0	mixed
3	7	1	0	0	mixed
3	8	1	1	0	mixed
3	9	1	0	0	mixed
3	10	0	0	0	mixed
3	11	0	0	0	mixed
3	12	0	0	0	mixed
4	1	2	0	0	mixed
4	2	2	0	0	mixed
4	3	2	0	0	mixed
4	4	1	1	0	mixed
4	5	0	0	0	mixed
4	6	1	0	0	mixed
4	7	1	0	0	mixed
4	8	1	1	0	mixed
4	9	0	0	0	mixed
4	10	2	0	0	mixed
4	11	0	0	0	mixed
4	12	0	0	0	mixed
5	1	1	1	0	mixed
5	2	2	0	0	mixed
5	3	1	1	0	mixed
5	4	0	0	0	mixed
5	5	1	0	0	mixed
5	6	0	0	0	mixed
5	7	0	0	0	mixed
5	8	0	0	0	mixed
5	9	0	0	0	mixed
5	10	0	0	0	mixed
5	11	0	0	0	mixed
5	12	0	0	0	mixed
6	1	2	0	0	mixed
6	2	2	0	0	mixed
6	3	1	1	0	mixed
6	4	1	0	0	mixed
6	5	1	0	0	mixed
6	6	1	0	0	mixed
6	7	2	0	0	mixed
6	8	1	0	0	mixed
6	9	1	0	0	mixed
6	10	1	0	0	mixed
6	11	1	0	0	mixed
6	12	0	0	0	mixed
7	1	2	1	0	mixed
7	2	2	0	0	mixed
7	3	1	0	0	mixed
7	4	1	0	0	mixed
7	5	2	0	0	mixed
7	6	2	1	0	mixed
7	7	0	0	0	mixed
7	8	0	0	0	mixed
7	9	0	0	0	mixed
7	10	0	0	0	mixed
7	11	0	0	0	mixed
7	12	0	0	0	mixed
8	1	2	0	0	mixed
8	2	1	1	0	mixed
8	3	2	0	0	mixed
8	4	1	1	0	mixed
8	5	1	0	0	mixed
8	6	1	1	0	mixed
8	7	1	1	0	mixed
8	8	1	0	0	mixed
8	9	0	0	0	mixed
8	10	0	0	0	mixed
8	11	0	0	0	mixed
8	12	0	0	0	mixed
9	1	2	0	0	mixed
9	2	2	0	0	mixed
9	3	1	0	0	mixed
9	4	1	1	0	mixed
9	5	1	0	0	mixed
9	6	2	0	0	mixed
9	7	3	0	0	mixed
9	8	1	1	0	mixed
9	9	2	0	0	mixed
9	10	0	0	0	mixed
9	11	0	0	0	mixed
9	12	0	0	0	mixed
10	1	2	0	0	mixed
10	2	1	1	0	mixed
10	3	1	1	0	mixed
10	4	0	0	0	mixed
10	5	0	0	0	mixed
10	6	0	0	0	mixed
10	7	0	0	0	mixed
10	8	0	0	0	mixed
10	9	0	0	0	mixed
10	10	0	0	0	mixed
10	11	0	0	0	mixed
10	12	0	0	0	mixed
11	1	0	1	0	mixed
11	2	2	0	0	mixed
11	3	2	0	0	mixed
11	4	1	1	0	mixed
11	5	2	0	0	mixed
11	6	3	0	0	mixed
11	7	2	0	0	mixed
11	8	0	0	0	mixed
11	9	0	0	0	mixed
11	10	0	0	0	mixed
11	11	0	0	0	mixed
11	12	0	0	0	mixed
12	1	2	0	0	mixed
12	2	1	1	0	mixed
12	3	2	0	0	mixed
12	4	2	0	0	mixed
12	5	2	0	0	mixed
12	6	0	0	0	mixed
12	7	0	0	0	mixed
12	8	0	0	0	mixed
12	9	0	0	0	mixed
12	10	0	0	0	mixed
12	11	0	0	0	mixed
12	12	0	0	0	mixed
13	1	1	0	0	mixed
13	2	2	0	0	mixed
13	3	1	1	0	mixed
13	4	0	0	0	mixed
13	5	0	0	0	mixed
13	6	0	0	0	mixed
13	7	0	0	0	mixed
13	8	0	0	0	mixed
13	9	0	0	0	mixed
13	10	0	0	0	mixed
13	11	0	0	0	mixed
13	12	0	0	0	mixed
14	1	2	0	0	mixed
14	2	1	1	0	mixed
14	3	1	0	0	mixed
14	4	1	0	0	mixed
14	5	2	0	0	mixed
14	6	1	1	0	mixed
14	7	1	1	0	mixed
14	8	1	1	0	mixed
14	9	0	0	0	mixed
14	10	0	0	0	mixed
14	11	0	0	0	mixed
14	12	0	0	0	mixed
15	1	2	0	0	mixed
15	2	2	0	0	mixed
15	3	2	1	0	mixed
15	4	1	1	0	mixed
15	5	1	1	0	mixed
15	6	2	0	0	mixed
15	7	1	0	0	mixed
15	8	1	0	0	mixed
15	9	0	0	0	mixed
15	10	0	0	0	mixed
15	11	0	0	0	mixed
15	12	0	0	0	mixed
16	1	1	0	0	mixed
16	2	1	0	0	mixed
16	3	1	1	0	mixed
16	4	1	0	0	mixed
16	5	2	1	0	mixed
16	6	0	1	0	mixed
16	7	0	0	0	mixed
16	8	0	0	0	mixed
16	9	0	0	0	mixed
16	10	0	0	0	mixed
16	11	0	0	0	mixed
16	12	0	0	0	mixed
17	1	1	0	0	mixed
17	2	1	0	0	mixed
17	3	0	0	0	mixed
17	4	0	0	0	mixed
17	5	0	0	0	mixed
17	6	0	0	0	mixed
17	7	0	0	0	mixed
17	8	0	0	0	mixed
17	9	0	0	0	mixed
17	10	0	0	0	mixed
17	11	0	0	0	mixed
17	12	0	0	0	mixed
18	1	2	0	0	mixed
18	2	1	0	0	mixed
18	3	0	0	0	mixed
18	4	1	0	0	mixed
18	5	0	0	0	mixed
18	6	0	0	0	mixed
18	7	0	0	0	mixed
18	8	0	0	0	mixed
18	9	0	0	0	mixed
18	10	0	0	0	mixed
18	11	0	0	0	mixed
18	12	0	0	0	mixed
19	1	2	1	0	mixed
19	2	1	0	0	mixed
19	3	1	0	0	mixed
19	4	2	0	0	mixed
19	5	1	1	0	mixed
19	6	2	0	0	mixed
19	7	1	1	0	mixed
19	8	2	0	0	mixed
19	9	1	1	0	mixed
19	10	0	0	0	mixed
19	11	0	0	0	mixed
19	12	0	0	0	mixed
20	1	0	0	0	mixed
20	2	2	0	0	mixed
20	3	1	0	0	mixed
20	4	2	0	0	mixed
20	5	2	0	0	mixed
20	6	1	0	0	mixed
20	7	1	0	0	mixed
20	8	0	0	0	mixed
20	9	0	0	0	mixed
20	10	0	0	0	mixed
20	11	0	0	0	mixed
20	12	0	0	0	mixed
21	1	2	0	0	mixed
21	2	0	2	0	mixed
21	3	2	1	0	mixed
21	4	2	0	0	mixed
21	5	2	0	0	mixed
21	6	2	0	0	mixed
21	7	1	0	0	mixed
21	8	0	0	0	mixed
21	9	2	0	0	mixed
21	10	0	3	0	mixed
21	11	0	0	0	mixed
21	12	0	0	0	mixed
