# Supplementary material for: Effect of host switching simulation on the fitness of the gregarious parasitoid Anaphes flavipes from a novel two-generation approach
Source: Sci Rep. 2021 Sep 30;11:19473. doi: 10.1038/s41598-021-98393-y (PMC8484349; doi:10.1038/s41598-021-98393-y)
Supplement: Supplementary file 3 — Supplementary Information 3. [file 41598_2021_98393_MOESM3_ESM.xlsx]

## Sheet: Effect of non-native host
Effect of host switching simulation on the fitness of gregarious parasitoids Anaphes flavipes from novel two generation approach; Samková A., Raška J., Hadrava J. and Skuhrovec J.
Experiment: Effect of non-native host
ID of female	ID of Host eggs	Offspring				Type of host	Type of substrate
		female	male	unknow
1	1	2	1	0	3	native
1	2	1	1	0	2	native
1	3	2	1	0	3	native
1	4	2	0	0	2	native
1	5	0	0	0	0	native
1	6	0	0	0	0	native
1	7	0	0	0	0	non-native
1	8	0	0	0	0	non-native
1	9	0	0	0	0	non-native
1	10	0	0	0	0	non-native
1	11	0	0	0	0	non-native
1	12	0	0	0	0	non-native
2	1	1	0	0	1	native
2	2	0	0	0	0	native
2	3	2	0	0	2	native
2	4	2	0	0	2	native
2	5	0	0	3	3	native
2	6	1	0	0	1	native
2	7	0	0	0	0	non-native
2	8	0	0	0	0	non-native
2	9	0	0	0	0	non-native
2	10	0	0	0	0	non-native
2	11	0	0	0	0	non-native
2	12	0	0	0	0	non-native
3	1	2	0	0	2	native
3	2	3	0	0	3	native
3	3	2	0	0	2	native
3	4	1	2	0	3	native
3	5	0	0	0	0	native
3	6	2	1	0	3	native
3	7	0	0	0	0	non-native
3	8	0	0	0	0	non-native
3	9	0	0	0	0	non-native
3	10	0	0	0	0	non-native
3	11	0	0	0	0	non-native
3	12	0	0	0	0	non-native
4	1	1	1	0	2	native
4	2	1	0	0	1	native
4	3	2	0	0	2	native
4	4	2	1	0	3	native
4	5	2	0	0	2	native
4	6	0	0	0	0	native
4	7	0	0	0	0	non-native
4	8	0	0	0	0	non-native
4	9	0	0	0	0	non-native
4	10	0	0	0	0	non-native
4	11	0	0	0	0	non-native
4	12	0	0	0	0	non-native
5	1	2	0	0	2	native
5	2	2	1	0	3	native
5	3	1	0	0	1	native
5	4	0	0	0	0	native
5	5	0	0	0	0	native
5	6	0	0	0	0	native
5	7	0	0	0	0	non-native
5	8	0	0	0	0	non-native
5	9	0	0	0	0	non-native
5	10	0	0	0	0	non-native
5	11	0	0	0	0	non-native
5	12	0	0	0	0	non-native
6	1	2	0	0	2	native
6	2	1	1	0	2	native
6	3	2	0	0	2	native
6	4	1	1	0	2	native
6	5	0	0	0	0	native
6	6	0	0	0	0	native
6	7	0	0	0	0	non-native
6	8	0	0	0	0	non-native
6	9	0	0	0	0	non-native
6	10	0	0	0	0	non-native
6	11	0	0	0	0	non-native
6	12	0	0	0	0	non-native
7	1	0	0	0	0	native
7	2	0	0	0	0	native
7	3	0	0	0	0	native
7	4	0	0	0	0	native
7	5	0	0	0	0	native
7	6	0	0	0	0	native
7	7	0	0	0	0	non-native
7	8	0	0	0	0	non-native
7	9	0	0	0	0	non-native
7	10	0	0	0	0	non-native
7	11	0	0	0	0	non-native
7	12	0	0	0	0	non-native
8	1	0	0	0	0	native
8	2	0	0	0	0	native
8	3	0	0	0	0	native
8	4	0	0	0	0	native
8	5	0	0	0	0	native
8	6	0	0	0	0	native
8	7	0	0	0	0	non-native
8	8	0	0	0	0	non-native
8	9	0	0	0	0	non-native
8	10	0	0	0	0	non-native
8	11	0	0	0	0	non-native
8	12	0	0	0	0	non-native
9	1	2	0	0	2	native
9	2	2	0	0	2	native
9	3	1	1	0	2	native
9	4	2	0	0	2	native
9	5	2	1	0	3	native
9	6	0	0	0	0	native
9	7	0	0	0	0	non-native
9	8	0	0	0	0	non-native
9	9	0	0	0	0	non-native
9	10	0	0	0	0	non-native
9	11	0	0	0	0	non-native
9	12	0	0	0	0	non-native
10	1	1	1	0	2	native
10	2	0	0	0	0	native
10	3	1	0	0	1	native
10	4	2	0	0	2	native
10	5	1	0	0	1	native
10	6	0	0	0	0	native
10	7	0	0	0	0	non-native
10	8	0	0	0	0	non-native
10	9	0	0	0	0	non-native
10	10	0	0	0	0	non-native
10	11	0	0	0	0	non-native
10	12	0	0	0	0	non-native
11	1	2	0	0	2	native
11	2	1	0	0	1	native
11	3	2	0	0	2	native
11	4	1	0	0	1	native
11	5	1	0	0	1	native
11	6	0	0	0	0	native
11	7	0	0	0	0	non-native
11	8	0	0	0	0	non-native
11	9	0	0	0	0	non-native
11	10	0	0	0	0	non-native
11	11	0	0	0	0	non-native
11	12	0	0	0	0	non-native
12	1	1	0	0	1	native
12	2	2	0	0	2	native
12	3	2	0	0	2	native
12	4	1	1	0	2	native
12	5	0	0	0	0	native
12	6	0	0	0	0	native
12	7	0	0	0	0	non-native
12	8	0	0	0	0	non-native
12	9	0	0	0	0	non-native
12	10	0	0	0	0	non-native
12	11	0	0	0	0	non-native
12	12	0	0	0	0	non-native
13	1	0	0	0	0	native
13	2	0	0	0	0	native
13	3	0	0	0	0	native
13	4	0	0	0	0	native
13	5	0	0	0	0	native
13	6	0	0	0	0	native
13	7	0	0	0	0	non-native
13	8	0	0	0	0	non-native
13	9	0	0	0	0	non-native
13	10	0	0	0	0	non-native
13	11	0	0	0	0	non-native
13	12	0	0	0	0	non-native
14	1	3	0	0	3	native
14	2	3	0	0	3	native
14	3	3	0	0	3	native
14	4	0	0	0	0	native
14	5	0	0	0	0	native
14	6	0	0	0	0	native
14	7	0	0	0	0	non-native
14	8	0	0	0	0	non-native
14	9	0	0	0	0	non-native
14	10	0	0	0	0	non-native
14	11	0	0	0	0	non-native
14	12	0	0	0	0	non-native
15	1	2	1	0	3	native
15	2	2	0	0	2	native
15	3	2	1	0	3	native
15	4	2	0	0	2	native
15	5	1	1	0	2	native
15	6	2	1	0	3	native
15	7	0	0	0	0	non-native
15	8	0	0	0	0	non-native
15	9	0	0	0	0	non-native
15	10	0	0	0	0	non-native
15	11	0	0	0	0	non-native
15	12	0	0	0	0	non-native
16	1	2	0	0	2	native
16	2	2	1	0	3	native
16	3	1	0	0	1	native
16	4	2	1	0	3	native
16	5	2	0	0	2	native
16	6	0	0	0	0	native
16	7	0	0	0	0	non-native
16	8	0	0	0	0	non-native
16	9	0	0	0	0	non-native
16	10	0	0	0	0	non-native
16	11	0	0	0	0	non-native
16	12	0	0	0	0	non-native
17	1	1	0	0	1	native
17	2	2	0	0	2	native
17	3	0	0	0	0	native
17	4	0	0	0	0	native
17	5	0	0	0	0	native
17	6	0	0	0	0	native
17	7	0	0	0	0	non-native
17	8	0	0	0	0	non-native
17	9	0	0	0	0	non-native
17	10	0	0	0	0	non-native
17	11	0	0	0	0	non-native
17	12	0	0	0	0	non-native
18	1	0	0	0	0	native
18	2	0	0	0	0	native
18	3	0	0	0	0	native
18	4	1	0	0	1	native
18	5	0	0	0	0	native
18	6	0	2	0	2	native
18	7	0	0	0	0	non-native
18	8	0	0	0	0	non-native
18	9	0	0	0	0	non-native
18	10	0	0	0	0	non-native
18	11	0	0	0	0	non-native
18	12	0	0	0	0	non-native
19	1	2	1	0	3	native
19	2	1	0	0	1	native
19	3	1	1	0	2	native
19	4	1	0	0	1	native
19	5	0	0	0	0	native
19	6	1	1	0	2	native
19	7	0	0	0	0	non-native
19	8	0	0	0	0	non-native
19	9	0	0	0	0	non-native
19	10	0	0	0	0	non-native
19	11	0	0	0	0	non-native
19	12	0	0	0	0	non-native

## Sheet: Emergence of non-native host
Effect of host switching simulation on the fitness of gregarious parasitoids Anaphes flavipes from novel two generation approach; Samková A., Raška J., Hadrava J. and Skuhrovec J.
Experiment: Effect of non-native host
The rate of emergence for non-native host with Parasitoids
ID of female	ID of Host eggs	Host offspring
1	7	0
1	8	0
1	9	0
1	10	0
1	11	0
1	12	0
2	7	1
2	8	1
2	9	1
2	10	0
2	11	0
2	12	0
4	7	1
4	8	1
4	9	0
4	10	0
4	11	0
4	12	0
5	7	1
5	8	1
5	9	1
5	10	1
5	11	0
5	12	0
7	7	0
7	8	0
7	9	0
7	10	0
7	11	0
7	12	0
10	7	1
10	8	1
10	9	1
10	10	1
10	11	0
10	12	0
12	7	0
12	8	0
12	9	0
12	10	0
12	11	0
12	12	0
13	7	0
13	8	0
13	9	0
13	10	1
13	11	0
13	12	0
14	7	1
14	8	1
14	9	1
14	10	1
14	11	0
14	12	0
17	7	0
17	8	0
17	9	0
17	10	0
17	11	0
17	12	0
18	7	1
18	8	0
18	9	0
18	10	0
18	11	0
18	12	0
19	7	0
19	8	0
19	9	0
19	10	0
19	11	0
19	12	0
20	7	0
20	8	0
20	9	0
20	10	0
20	11	0
20	12	0
21	7	1
21	8	1
21	9	1
21	10	1
21	11	1
21	12	1
22	7	0
22	8	0
22	9	0
22	10	0
22	11	0
22	12	0
23	7	0
23	8	0
23	9	0
23	10	0
23	11	0
23	12	0
24	7	0
24	8	0
24	9	0
24	10	0
24	11	0
24	12	0
25	7	0
25	8	0
25	9	0
25	10	0
25	11	0
25	12	0
27	7	0
27	8	0
27	9	0
27	10	0
27	11	0
27	12	0
