# Supplementary material for: Effect of host switching simulation on the fitness of the gregarious parasitoid Anaphes flavipes from a novel two-generation approach
Source: Sci Rep. 2021 Sep 30;11:19473. doi: 10.1038/s41598-021-98393-y (PMC8484349; doi:10.1038/s41598-021-98393-y)
Supplement: Supplementary file 4 — Supplementary Information 4. [file 41598_2021_98393_MOESM4_ESM.xlsx]

## Sheet: Fig_3
Effect of host switching simulation on the fitness of gregarious parasitoids Anaphes flavipes from novel two generation approach; Samková A., Raška J., Hadrava J. and Skuhrovec J.
Supplementary material 4
Distribution of offspring in Fig. 3
	Group mixed - Crop: cluch size:				Group mixed - Rumex: cluch size:				Group mixed - Filter paper: cluch size:
	1	2	3		1	2	3		1	2	3
Host eggs	15	39	3		10	23	2		16	20	4
In percentage	26.3	68.4	5.3		28.6	65.7	5.7		40	50	10
Host eggs per dish*	0.8	2.1	0.2		0.9	2	0.2		1.2	1.5	0.3
Number of males	1	16	3		1	13	2		0	7	2
In percentage	5	80	15		6.3	81.3	12.5		0	77.8	22.2
Number of males per dish	0.05	0.8	0.15		0.06	0.81	0.13		0	0.78	0.22
*ca 3 parasitized host eggs for each of substrate per dish
Sex ratio 3:1 accordingly to Anderson & Paschke (1968)

## Sheet: Fig_4
Effect of host switching simulation on the fitness of gregarious parasitoids Anaphes flavipes from novel two generation approach; Samková A., Raška J., Hadrava J. and Skuhrovec J.
Supplementary material 4
Distribution of offspring in Fig. 4
	Group - Crop: cluch size:					Group - Rumex: cluch size:					Group - Filter paper: cluch size:
	1	2	3	4		1	2	3	4		1	2	3	4
Host eggs	28	73	47	6		33	89	47	2		23	89	72	4
In percentage	18.2	47.4	30.5	3.9		19.3	52	27.5	1.2		12.2	47.3	38.3	2.1
Host eggs per dish*	1.6	4.3	2.7	0.4		1.7	4.7	2.5	0.1		1.2	4.7	3.8	0.2
Number of males	2	31	35	5		3	40	29	2		3	29	53	3
In percentage	2.7	42.5	47.9	6.8		4.1	54.1	39.2	2.7		3.4	33	60.2	3.4
Number of males per dish	0.1	2.1	2.4	0.3		0.2	2.7	2	0.1		0.2	2	3.6	0.2
*ca 9 parasitized host eggs for each of substrate per dish
Sex ratio 3:1 accordingly to Anderson & Paschke (1968)
Group "mixed" is shown on the first sheet (Fig. 3)

## Sheet: Fig_5
Effect of host switching simulation on the fitness of gregarious parasitoids Anaphes flavipes from novel two generation approach; Samková A., Raška J., Hadrava J. and Skuhrovec J.
Supplementary material 4
Distribution of offspring in Fig. 4
	Group - Crop: cluch size:					Group - 6 native hosts					Group - non-native hosts on the non-native host plant
	1	2	3	4		1	2	3	4		1	2	3	4
Host eggs	28	73	47	6		4	10	35	5		15	34	18	0
In percentage	18.2	47.4	30.5	3.9		7.4	18.5	64.8	9.3		22.4	50.7	26.9	0
Host eggs per dish*	1.6	4.3	2.7	0.4		0.4	0.9	3.2	0.5		1.1	2.5	1.3	0
Number of males	2	31	35	5		0	1	18	4		0	10	13	0
In percentage	2.7	42.5	47.9	6.8		0	4.3	78.3	17.4		0	43.5	56.5	0
Number of males per dish	0.1	2.1	2.4	0.3		0	0.2	3.1	0.7		0	1.3	1.7	0
*ca 9 parasitized host eggs for each of substrate per dish
Sex ratio 3:1 accordingly to Anderson & Paschke (1968)
